# Supplementary material for: Trogocytic molting of T cell microvilli upregulates T cell receptor surface expression and promotes clonal expansion
Source: Nat Commun. 2023 May 24;14:2980. doi: 10.1038/s41467-023-38707-y (PMC10205730; doi:10.1038/s41467-023-38707-y)
Supplement: Supplementary file 12 — Source data [file 41467_2023_38707_MOESM12_ESM.xlsx]

## Sheet: Figure 1
		±SEM
		Figure 1a (left) Surface TCRb staining after stimulation (mean fluorescence intensity, TCRb-APC)
		TCRb-APC MFI (stimulated with sAb)						TCRb-APC MFI (stimulated with iAb)
		0	30	60	120	(time)		0	30	60	120	(time)
	1st	6654	2162	2135	1632		1st	6734	1831	1677	1580
	2nd	3545	1847	1348	859		2nd	3209	1083	945	667
	3rd	4126	1344	1024	588		3rd	4398	801	603	501
		±SEM
		Figure 1b (right) Pre-staining of surface TCRb before stimulationn (mean fluorescence intensity, TCRb-APC)
		TCRb-APC MFI (stimulated with sAb)						TCRb-APC MFI (stimulated with iAb)
		0	30	60	120	(time)		0	30	60	120	(time)
	1st	5811	6098	5992	4664		1st	5974	3270	2757	2009
	2nd	4050	4081	4014	4073		2nd	3955	2379	2217	1561
	3rd	4983	4900	4745	3176		3rd	4766	2555	1685	1292
		±SD						±SEM
		Figure 1d (right) ICAM-1 (mols/mm2) on lipid bilayer						Figure 1e (right) TCRb-Fab-alexa 488 in CTV+ T cells population (mean fluorescence intensity)
		0	2	20	200	500
	1	8	18	45	75	61		dLN		SP
	2	10	20	33	57	69		p257-264	p323-339	257-264	323-339
	3	14	17	56	64	74	1st	88645	82037	81993	71460
	4	11	18	35	63	65	2nd	88031	81273	81045	70620
	5	7	16	36	68	67	3rd	89160	79712	78018	68279
	6	10	15	46	53	67	4th	87642	78586	79371	69053
	7	8	20	33	67	57	5th	86984	79196	80056	70475
	8	11	10	48	63	59
	9	9	18	46	78	60
	10	9	15	49	61	72
	11	8	13	40	64	75
	12	12	17	34	66	61
	13	12	21	34	73	71
	14	8	20	35	69	77
	15	10	10	43	72	78
	16	14	20	39	67	66
	17	9	18	38	66	64
	18	7	17	50	56	58
	19	13	20	35	68	67
	20	10	16	40	62	67
	21	12	18	37	77	76
	22	12	18	44	58	78
	23	13	22	47	73	73
	24	7	12	42	60	77
	25	9	19	37	57	63
	26	7	21	43	72	69
	27	9	14	46	65	73
	28	13	13	36	64	56
	29	10	18	48	66	63
	30	13	19	26	68	75

## Sheet: Figure 2
		±SEM
		Figure 2a (left) TCR ζ intensity was presented as inside intensity divided by total intensity (IN/TOTAL)
		PLL	+ iAb	+ sAb
	1	0.99	0.421	0.845		n= 50
	2	0.98	0.418	0.94
	3	0.99	0.398	0.95
	4	0.99	0.345	0.96
	5	0.99	0.487	0.857
	6	0.97	0.477	0.91
	7	0.99	0.56	0.84
	8	0.99	0.378	0.96
	9	0.99	0.36	0.942
	10	0.95	0.434	0.913
	11	0.91	0.474	0.895
	12	0.9	0.515	0.937
	13	0.95	0.465	0.99
	14	0.96	0.429	0.98
	15	0.99	0.517	0.947
	16	0.99	0.454	0.945
	17	0.99	0.534	0.964
	18	0.98	0.481	0.923
	19	0.954	0.438	0.938
	20	0.931	0.382	0.947
	21	0.947	0.324	0.924
	22	0.934	0.367	0.957
	23	0.99	0.512	0.9678
	24	0.95	0.547	0.978
	25	0.98	0.461	0.964
	26	0.99	0.438	0.94
	27	0.99	0.537	0.958
	28	0.99	0.495	0.988
	29	0.966	0.484	0.937
	30	0.947	0.497	0.972
	31	0.923	0.533	0.969
	32	0.938	0.347	0.954
	33	0.944	0.444	0.99
	34	0.977	0.458	0.99
	35	0.957	0.426	0.99
	36	0.917	0.487	0.99
	37	0.884	0.432	0.99
	38	0.879	0.534	0.94
	39	0.931	0.575	0.95
	40	0.904	0.543	0.96
	41	0.956	0.549	0.91
	42	0.969	0.534	0.99
	43	0.978	0.549	0.99
	44	0.98	0.62	0.98
	45	0.95	0.488	0.97
	46	0.96	0.384	0.97
	47	0.99	0.462	0.94
	48	0.983	0.401	0.968
	49	0.936	0.428	0.974
	50	0.965	0.475	0.955

## Sheet: Figure 3
		±SEM						±SEM						±SEM
		Figure 3d	Number of microvilli in SEM image (4 mm2)					Figure 3e	mean fluorescence intensity (MFI) of such proteins					Relative MFI (such protein-MFI / PLL-MFI)
		PLL	+ iAb	+ sAb				PLL	+ iAb	+ sAb	+ pOVA	+ pOVA+IC1		+ iAb	+ sAb	+ pOVA	+ pOVA+IC1
	1	14	11	25			TCRb	24561	9564	9219	18043	11252	TCRb	0.389398	0.375351	0.73462	0.458125
	2	18	10	28				20034	4865	4107	14660	7837		0.242837	0.205001	0.731756	0.391185
	3	24	4	34				22471	3938	3602	13275	6390		0.175248	0.160295	0.590761	0.284367
	4	23	4	28			CD3e	18190	6196	7076	14872	7368	CD3e	0.340627	0.389005	0.817592	0.405058
	5	19	3	32				17808	6007	5290	14196	5073		0.33732	0.297058	0.79717	0.284872
	6	17	8	25				15360	4321	3623	10008	6269		0.281315	0.235872	0.651563	0.408138
	7	21	7	17			CD62L	8433	3105	7807	4368	2058	CD62L	0.368196	0.925768	0.517965	0.244041
	8	18	4	26				7058	1302	6409	3118	1442		0.184472	0.908048	0.441768	0.204307
	9	15	4	32				7247	1189	5638	2806	1193		0.164068	0.777977	0.387195	0.16462
	10	19	3	25			GM1	38591	11209	30430	24724	17367	GM1	0.290456	0.788526	0.640668	0.450027
	11	18	14	26				34819	6925	29853	25203	13509		0.198886	0.857377	0.723829	0.387978
	12	23	6	22				33157	7782	24818	25535	12033		0.234702	0.7485	0.770124	0.36291
	13	25	4	34			CD45	68587	65209	68109	62537	62458	CD45	0.950749	0.993031	0.911791	0.910639
	14	15	8	23				69145	65170	64255	68915	66505		0.942512	0.929279	0.996674	0.961819
	15	27	7	11				70012	61529	60375	67881	57793		0.878835	0.862352	0.969562	0.825473
	16	14	7	16			CD25	55931	40169	55817	55749	49210	CD25	0.718188	0.997962	0.996746	0.879834
	17	19	9	19				56468	38774	51050	54227	46953		0.686654	0.904052	0.960314	0.831497
	18	26	7	21				57936	41700	57790	57541	48357		0.71976	0.99748	0.993182	0.834662
	19	24	8	16			CD4	49865	39119	49669	49890	40056	CD4	0.784498	0.996069	1.0005	0.803289
	20	16	4	18				52388	37728	52107	50242	42788		0.720165	0.994636	0.959036	0.816752
	21	11	10	23				51853	38996	49394	48715	37770		0.752049	0.952577	0.939483	0.728405
	22	22	9	24
	23	25	9	14
	24	24	4	16
	25	27	8	25
	26	23	7	17
	27	21	11	22
	28	18	15	20
	29	29	4	19
	30	28	7	16
	31	21	6	23
	32	29	4	22
	33	26	3	28
	34	27	5	21
	35	21	10	16
	36	18	7	13
	37	17	5	24
	38	26	6	17
	39	21	4	26
	40	20	7	20
	41	23	6	17
	42	17	10	23
	43	19	9	25
	44	21	4	14
	45	26	5	17
	46	27	6	21
	47	21	3	20
	48	13	6	26
	49	19	4	14
	50	22	7	25

## Sheet: Figure 4
		±SD										±SD
		Figure 4a (top)	Number of TCRb+ particles/mL								Figure 4b (bottm)		Number of TCRb+ particles/mL
			Non-treated	+ iAb	+ sAb						sAb	0	0.16	0.25	0.5	1	3	6	9	12	15	18	21	24	Time (h)
		1	1947	23231	3905						1	0	3237	3791	3845	3874	3289	3751	3790	3894	3783	3840	4012	4147
		2	3574	21088	2470						2	0	2508	3277	3260	3360	2923	3487	3639	3792	3427	3646	3477	3158
		3	3987	18488	1867						3	0	1845	2704	2833	2912	2650	2607	2581	2719	3295	3015	3276	3650
											iAb	0	0.16	0.25	0.5	1	3	6	9	12	15	18	21	24	Time (h)
											1	0	17002	20254	20832	21066	21801	21066	22048	19865	19717	19576	19370	20881
											2	0	18656	20415	21479	20824	21245	21955	20877	20638	20423	19032	20578	20416
											3	0	17580	22020	22662	23438	21092	21823	21209	21124	20788	18537	19647	19704
											no.stimul	0	0.16	0.25	0.5	1	3	6	9	12	15	18	21	24	Time (h)
											1	0	2506	2777	2730	3147	3226	3528	3745	3738	3705	3730	3899	4191
											2	0	2517	2979	2884	2719	2858	3589	3524	3901	3562	3806	3613	3284
											3	0	2867	2648	2552	2898	2635	2801	2769	2973	3123	3142	3208	3726
		±SD
		Figure 4c (right)	Numbur of microvilli / cell								±SEM
											Figure 4d (right)		S-recovery TCRb+ MFI							S-recovery TCRb+ MFI (iAb or sAb/NT x 100) (%)
			PLL	+ iAb (i)	+ iAb (ii)	+ sAb
		1	53	90	202	106						-0.5	0	12	24	48	72 (h)		-0.5	0	12	24	48	72 (h)
		2	65	100	201	135				1st	iAb	n/a	2983	13996	20907	30632	41162	iAb	n/a	12.3535	57.9617	0.865822	1.26856	1.70464
		3	57	95	248	81				2nd		n/a	978	9352	15028	22751	32058		n/a	4.51128	43.1385	0.693205	1.04945	1.47876
		4	63	94	249	96				3rd		n/a	395	11044	18090	27127	37894		n/a	1.66491	46.5501	0.762487	1.14339	1.59722
		5	57	116	232	78				1st	sAb	n/a	1925	1907	8836	15976	21922	sAb	n/a	7.972	7.89746	36.5925	0.661614	90.7856
		6	70	103	254	132				2nd		n/a	917	939	6995	11534	15990		n/a	4.2299	4.33138	32.2662	0.532036	73.758
		7	57	108	238	137				3rd		n/a	316	307	5894	10335	19767		n/a	1.33193	1.29399	24.843	0.435616	83.3172
		8	69	132	259	118				1st	NT (-0.5 h)	24147						NT (-0.5 h)
		9	56	125	217	130				2nd		21679
		10	61	94	257	125				3rd		23725
		11	57	136	216	109
		12	67	112	263	121
		13	70	114	238	138
		14	66	118	263	51					±SEM							±SEM
		15	51	107	224	70					Figure 4f (right)							Figure 4g (right)
		16	62	111	252	126						non	iAb (2 mg)	sAb (2 mg)	iAb (10 mg)	sAb (10 mg)			non	iAb (2 mg)	sAb (2 mg)	iAb (10 mg)	sAb (10 mg)
		17	66	92	256	85				1st	KI-67+ cell (%)	1.1	40.8	12.2	57.5	24.6	1st	PI+ Annexin V+ cells (%)	0.1	6.3	34.1	7.2	43.6
		18	54	114	207	96				2nd		1.9	50.6	12.9	53.1	17.2	2nd		0.5	5.4	37.4	4.4	37.7
		19	55	83	238	90				3rd		1.3	46.9	8.3	50.1	15.7	3rd		0.8	1.3	33.6	5	34.3
		20	50	110	233	74
		21	58	91	243	112
		22	51	147	263	97
		23	46	93	240	89
		24	59	121	267	109					±SEM
		25	48	140	243	95					Figure 4j (right) RT-PCR
		26	50	84	244	113					18srRNA (iAb)	0	0.5	1	3	12	24	(h)
		27	56	86	247	120					1st	18.9898	19.9544	19.161	19.3624	19.7617	19.6093
		28	45	115	248	135					2nd	18.9427	19.9669	19.1302	19.2645	19.5258	19.9089
		29	45	105	260	91					3rd	19.0046	19.1302	19.222	19.3016	19.524	19.7598
		30	60	95	264	128					TCRa (iAb)	0	0.5	1	3	12	24	(h)
		31	45	116	220	101					1st	19.9714	20.8618	18.4868	18.192	19.2011	19.6824
		32	53	125	217	113					2nd	20.0918	20.7918	18.7539	18.5514	19.2748	20.451
		33	54	127	204	72					3rd	20.1652	20.3186	18.9353	18.4439	19.4735	20.4667
		34	57	80	212	78					∆Ct	0	0.5	1	3	12	24	(h)
		35	59	75	190	88					1st	0.98152	0.907428	-0.674208	-1.17042	-0.560655	0.0731231
		36	69	113	201	120					2nd	1.14908	0.824885	-0.376291	-0.713089	-0.250923	0.542086
		37	68	72	239	128					3rd	1.16058	1.18839	-0.286658	-0.857734	-0.050519	0.706915
		38	55	87	220	114					d∆Ct	0	0.5	1	3	12	24	(h)
		39	57	136	263	86					1st	0	-0.0740919	-1.65573	-2.15194	-1.54217	-0.908397
		40	40	111	241	106					2nd	0	-0.324199	-1.52537	-1.86217	-1.40001	-0.606998
		41	69	78	205	111					3rd	0	0.027806	-1.44724	-2.01831	-1.2111	-0.453664
		42	50	86	221	75					2-(d∆Ct) (Fold change)	0	0.5	1	3	12	24	(h)
		43	58	107	261	108					1st	1	1.0527	3.15082	4.44424	2.91233	1.87696
		44	44	84	242	101					2nd	1	1.25197	2.87861	3.63555	2.63903	1.52309
		45	41	136	207	104					3rd	1	0.980911	2.72685	4.0511	2.31514	1.36951
		46	52	104	224	79
		47	45	132	259	105					18srRNA (sAb)	0	0.5	1	3	12	24	(h)
		48	57	91	251	88					1st	19.2334	18.6613	19.5945	19.5255	19.2341	19.6173
		49	44	109	208	112					2nd	19.1198	18.1377	19.5468	19.0284	19.3315	19.5637
		50	48	141	239	100					3rd	19.4022	18.8824	19.7379	19.693	19.5005	19.8253
											TCRa (sAb)	0	0.5	1	3	12	24	(h)
											1st	19.8738	18.9559	20.5328	20.3016	19.7824	19.8658
											2nd	20.1933	19.2969	21.2503	20.4692	20.2231	20.5484
											3rd	19.9617	19.5615	20.3727	20.5212	20.156	20.1802
											∆Ct	0	0.5	1	3	12	24	(h)
											1st	0.640401	0.294622	0.938346	0.776126	0.548259	0.248497
											2nd	1.07354	1.1592	1.70352	1.4408	0.891613	0.984629
											3rd	0.559488	0.679058	0.634792	0.828212	0.655485	0.354864
											d∆Ct	0	0.5	1	3	12	24	(h)
											1st	0	-0.345779	0.297946	0.135725	-0.0921415	-0.391904
											2nd	0	0.0856515	0.629973	0.367251	-0.181932	-0.0889157
											3rd	0	0.11957	0.0753036	0.268724	0.0959964	-0.204624
											2-(d∆Ct) (Fold change)	0	0.5	1	3	12	24	(h)
											1st	1	1.27084	0.81341	0.910212	1.06595	1.31212
											2nd	1	0.942359	0.646188	0.775258	1.1344	1.06357
											3rd	1	0.920462	0.949142	0.830054	0.935626	1.15239
		Figure 4 (left) metabolism indicator
			OCR (pmol/min) -1st experiment											ECAR (mpH/min) -1st experiment
		stimulation min	NT			sAb			iAb				stimulation min	NT			sAb			iAb
			1st	2nd	3rd	1st	2nd	3rd	1st	2nd	3rd			1st	2nd	3rd	1st	2nd	3rd	1st	2nd	3rd
		1.59054	36.069	35.9411	36.0166	37.3818	37.2506	37.1015	44.5937	44.4901	44.4243		1.59054	2.19003	2.1966	2.19321	2.32543	2.31522	2.31544	2.9055	2.92097	2.90556
		8.18448	35.5075	35.5847	35.7448	35.3806	35.3933	35.4037	44.2884	44.4127	44.3205		8.18448	2.122	2.13232	2.12893	2.75237	2.74276	2.7664	3.22349	3.21518	3.21154
		14.7783	34.974	35.2019	35.003	36.9443	37.0661	36.9754	41.4278	41.4442	41.4179		14.7783	2.06853	2.06796	2.0688	2.84322	2.841	2.84507	2.69553	2.69858	2.68274
		21.4532	41.8884	42.0913	42.0178	41.8523	41.8692	42.0392	46.6922	46.6847	46.3971		21.4532	2.1791	2.17929	2.17996	5.12131	5.12732	5.13694	5.24747	5.23248	5.24472
		28.0567	38.7544	38.8185	38.5953	44.2845	44.5481	44.28	45.7515	45.8716	45.9111		28.0567	2.59159	2.60273	2.59325	4.69858	4.69971	4.71193	6.32024	6.34693	6.3642
		34.655	39.9414	40.0889	40.2354	48.5843	48.455	48.5333	46.9415	46.8196	47.0973		34.655	2.31239	2.31506	2.31671	4.65682	4.65153	4.63469	6.32345	6.32314	6.28953
		41.2549	40.5796	40.7822	40.7442	48.1103	48.1722	48.1687	46.1691	46.1431	46.0401		41.2549	2.24303	2.24196	2.2438	4.76264	4.77015	4.7824	6.49958	6.52055	6.50652
		47.8709	38.6944	38.6411	38.513	47.5629	47.6504	47.7168	44.8858	44.9239	45.1247		47.8709	2.44027	2.44799	2.44114	4.42427	4.394	4.41417	6.93149	6.92604	6.9183
		54.4975	38.0648	38.2079	38.3333	47.1209	47.1002	46.7083	46.093	46.0682	45.7899		54.4975	2.49348	2.47514	2.48515	4.41119	4.41118	4.40999	6.59018	6.57879	6.60831
		61.1215	38.399	38.3	38.3088	45.7436	45.9767	45.6527	46.3332	46.6121	46.4995		61.1215	2.84883	2.85619	2.85893	4.27469	4.28952	4.26251	7.28519	7.28368	7.2927
		67.5312	37.7355	37.6041	37.6622	48.7029	49.0086	48.5982	50.6314	50.5692	50.6166		67.5312	2.86963	2.87309	2.86322	4.43225	4.42645	4.42154	7.68359	7.66514	7.69092
		74.1735	38.6192	38.6094	38.7411	47.6721	47.4062	47.6427	44.5216	44.4501	44.5144		74.1735	2.60313	2.61427	2.60837	4.34908	4.36795	4.36789	7.83154	7.83269	7.82662
		80.8045	36.7947	36.9173	36.7959	45.2085	45.1782	45.1245	45.3509	45.1039	45.2373		80.8045	2.83997	2.82185	2.83374	4.38483	4.37737	4.38151	7.96174	7.94689	7.97245
			OCR (pmol/min) -2nd experiment											ECAR (mpH/min) -2nd experiment
		stimulation min	NT			sAb			iAb				stimulation min	NT			sAb			iAb
			1st	2nd	3rd	1st	2nd	3rd	1st	2nd	3rd			1st	2nd	3rd	1st	2nd	3rd	1st	2nd	3rd
		1.59319	35.1843	34.9357	35.0752	39.1838	39.3065	39.3239	47.3142	47.3288	47.2487		1.59319	2.73913	2.73784	2.74137	3.20368	3.1932	3.21172	1.88492	1.87476	1.88321
		8.18814	34.5041	34.4872	34.6165	39.5937	39.6599	39.5855	41.1602	40.928	41.151		8.18814	3.89177	3.88277	3.88659	3.77126	3.76654	3.74434	1.98725	1.98949	1.98435
		14.7829	33.0225	33.0758	32.9012	39.1605	39.2161	39.3328	40.7289	40.6258	40.6253		14.7829	2.88019	2.86619	2.87115	3.94719	3.92131	3.9225	2.18361	2.18178	2.19306
		21.4552	40.9503	41.0006	40.8536	43.9176	44.0322	43.9218	47.7489	48.027	47.7509		21.4552	3.08345	3.08701	3.07866	6.032	6.05117	6.05247	4.49979	4.47157	4.47705
		28.0576	37.8946	38.1152	38.1491	41.4595	41.2569	41.5259	47.0618	46.9332	46.7906		28.0576	3.12465	3.14775	3.14208	5.6771	5.6498	5.67464	6.01804	6.01238	6.02322
		34.6564	38.0845	37.8247	37.991	38.9347	38.9156	38.7877	46.0622	46.1408	46.5024		34.6564	2.8135	2.8269	2.81441	5.60938	5.63545	5.62668	6.51278	6.50768	6.50252
		41.257	38.0342	37.9042	37.8382	38.2642	38.3438	38.1972	46.9913	47.0843	47.0854		41.257	3.09067	3.07919	3.09309	5.22111	5.18492	5.23362	6.91782	6.89361	6.85404
		47.8597	36.052	35.9003	35.941	37.6384	37.8304	37.7774	44.0968	44.3156	44.2202		47.8597	2.41204	2.41715	2.42297	5.32797	5.32392	5.32874	6.68205	6.6518	6.67595
		54.4645	35.7052	35.6403	35.4778	36.4416	36.3879	36.3619	44.8469	44.9076	44.6685		54.4645	2.33843	2.32777	2.32689	4.77873	4.77468	4.77493	6.63464	6.57299	6.59742
		61.0701	35.8931	36.1229	35.921	37.2501	37.3383	37.3252	45.9185	45.8793	46.0083		61.0701	2.42618	2.41354	2.41436	4.8401	4.83834	4.8144	6.23498	6.27964	6.27364
		67.6808	36.2268	36.504	36.5052	36.5451	36.5597	36.7279	47.5437	47.2755	47.4389		67.6808	2.63131	2.63449	2.64099	5.21544	5.22833	5.18571	5.67841	5.66968	5.6993
		74.2927	37.0252	36.9905	36.8011	37.2191	36.9536	37.2192	48.8761	48.8485	48.936		74.2927	2.24213	2.24053	2.24573	5.08993	5.06692	5.06444	6.82365	6.82477	6.81631
		80.9049	35.447	35.3733	35.3454	37.6004	37.4365	37.3887	45.9537	46.0575	45.8773		80.9049	2.58037	2.57096	2.57013	5.02608	5.03007	5.0417	8.05009	7.99962	8.03859
			OCR (pmol/min) -3rd experiment											ECAR (mpH/min) -3rd experiment
		stimulation min	NT			sAb			iAb				stimulation min	NT			sAb			iAb
			1st	2nd	3rd	1st	2nd	3rd	1st	2nd	3rd			1st	2nd	3rd	1st	2nd	3rd	1st	2nd	3rd
		1.59006	37.3861	37.5714	37.638	40.8954	40.8704	41.0335	39.9451	40.1308	39.9758		1.59006	1.96371	1.96585	1.96662	2.99697	2.99423	2.98983	2.37621	2.39815	2.38971
		8.17845	37.2197	37.3199	37.3499	37.6087	37.757	37.5486	37.4698	37.6063	37.6742		8.17845	0.932203	0.927795	0.934629	3.29009	3.27378	3.30037	2.47243	2.47765	2.46057
		14.7721	36.1343	36.0543	35.9796	35.1235	35.0834	35.0746	41.3393	41.3443	41.6361		14.7721	1.00506	1.01021	1.00354	3.31383	3.33045	3.3393	2.32825	2.33474	2.34297
		21.445	43.3779	43.6447	43.3951	45.0107	45.0153	45.1062	44.4177	44.4289	44.3653		21.445	1.77718	1.78209	1.77613	5.64473	5.64739	5.63083	4.64	4.64344	4.63641
		28.0439	41.5426	41.4746	41.3467	42.9676	43.2316	43.2146	46.4895	46.6921	46.5363		28.0439	2.1106	2.10761	2.12452	5.00486	4.98849	4.99658	6.07052	6.06092	6.06443
		34.6384	40.6174	40.5986	40.4565	42.4005	42.3142	42.5598	46.7338	46.5441	46.487		34.6384	2.06838	2.06744	2.05665	4.89307	4.92558	4.91214	6.02495	6.03858	6.06196
		41.2322	40.6565	40.4829	40.8109	42.7477	42.7966	42.6613	46.5776	46.4501	46.3407		41.2322	1.73895	1.73103	1.72688	4.96549	4.96069	4.95409	6.51038	6.5199	6.51483
		47.8304	39.7206	39.6561	39.6945	42.4304	42.2536	42.36	47.0967	47.0317	47.1278		47.8304	2.44604	2.44648	2.44532	4.82375	4.80727	4.82798	6.47003	6.43281	6.4326
		54.4248	38.9442	38.9522	38.9708	41.9806	42.3053	41.9908	46.0956	46.1965	46.0632		54.4248	2.00589	2.00169	1.9993	4.48601	4.49867	4.49435	6.32457	6.33832	6.36461
		61.0254	39.0596	38.9018	38.9895	42.1906	42.2477	42.0185	45.8093	45.8023	45.6716		61.0254	2.53262	2.54586	2.53515	4.57319	4.5804	4.55083	6.72466	6.6787	6.71694
		67.6229	39.0203	38.9056	38.8072	41.1533	41.0892	41.0469	45.408	45.5195	45.1124		67.6229	2.72622	2.7346	2.73763	4.47423	4.47542	4.47897	6.63546	6.63713	6.58544
		74.2249	39.8695	39.5712	39.8621	41.0078	40.8232	41.0623	46.8756	47.0226	46.7272		74.2249	2.20394	2.21068	2.21086	4.44434	4.44881	4.4262	7.33046	7.28275	7.30599
		80.826	39.2518	39.1865	39.1049	41.0789	41.0033	40.9403	46.2663	46.4302	46.3794		80.826	2.29442	2.27517	2.2773	4.4254	4.43623	4.4208	7.58043	7.62002	7.61146
			Average OCR (pmol/min) (Fig. 4h, Data presented)											Average ECAR (mpH/min) (Fig. 4h, Data presented)
		stimulation min	NT			sAb			iAb				stimulation min	NT			sAb			iAb
			1st	2nd	3rd	1st	2nd	3rd	1st	2nd	3rd			1st	2nd	3rd	1st	2nd	3rd	1st	2nd	3rd
		1.59054	36.0089	35.0651	37.5318	37.2446	39.2714	40.9331	44.5027	47.2972	40.0172		1.59054	2.19328	2.73945	1.96539	2.31869	3.20287	2.99368	2.91067	1.88097	2.38802
		8.18448	35.6123	34.5359	37.2965	35.3925	39.613	37.6381	44.3405	41.0797	37.5835		8.18448	2.12775	3.88704	0.931542	2.75384	3.76072	3.28808	3.21674	1.98703	2.47022
		14.7783	35.0596	32.9999	36.0561	36.9952	39.2365	35.0938	41.43	40.66	41.4399		14.7783	2.06843	2.87251	1.00627	2.8431	3.93034	3.32786	2.69228	2.18615	2.33532
		21.4532	41.9992	40.9348	43.4725	41.9203	43.9572	45.0441	46.5913	47.8423	44.404		21.4532	2.17945	3.08304	1.77846	5.12853	6.04521	5.64098	5.24155	4.4828	4.63995
		28.0567	38.7228	38.053	41.4547	44.3709	41.4141	43.138	45.8447	46.9285	46.5726		28.0567	2.59586	3.13816	2.11425	4.7034	5.66718	4.99665	6.34379	6.01788	6.06529
		34.655	40.0886	37.9667	40.5575	48.5242	38.8793	42.4248	46.9528	46.2352	46.5883		34.655	2.31472	2.81827	2.06415	4.64768	5.62383	4.91026	6.31204	6.50766	6.04183
		41.2549	40.702	37.9255	40.6501	48.1504	38.2684	42.7352	46.1174	47.0537	46.4561		41.2549	2.24293	3.08765	1.73229	4.77173	5.21322	4.96009	6.50888	6.88849	6.51504
		47.8709	38.6162	35.9644	39.6904	47.6434	37.7488	42.348	44.9781	44.2108	47.0854		47.8709	2.44313	2.41739	2.44594	4.41081	5.32687	4.81967	6.92528	6.66993	6.44515
		54.4975	38.202	35.6078	38.9557	46.9765	36.3971	42.0922	45.9837	44.8077	46.1184		54.4975	2.48459	2.33103	2.00229	4.41078	4.77611	4.49301	6.59243	6.60168	6.3425
		61.1215	38.336	35.979	38.9836	45.791	37.3045	42.1523	46.4816	45.9354	45.7611		61.1215	2.85465	2.41802	2.53787	4.27557	4.83095	4.56814	7.28719	6.26275	6.70677
		67.5312	37.6673	36.412	38.911	48.7699	36.6109	41.0964	50.6057	47.4194	45.3467		67.5312	2.86864	2.6356	2.73282	4.42674	5.20983	4.47621	7.67988	5.68247	6.61934
		74.1735	38.6566	36.939	39.7676	47.5737	37.1306	40.9644	44.4954	48.8869	46.8751		74.1735	2.60859	2.24279	2.20849	4.36164	5.07376	4.43978	7.83028	6.82158	7.3064
		80.8045	36.8359	35.3886	39.1811	45.1704	37.4752	41.0075	45.2307	45.9628	46.3586		80.8045	2.83185	2.57382	2.2823	4.38124	5.03261	4.42748	7.96036	8.02943	7.60397
			Average OCR (pmol/min) (Fig. 4i, Data presented)													ECAR (mPH/min) (Fig. 4i, Data presented)
				NT			sAb			iAb							NT			sAb			iAb
				1st	2nd	3rd	1st	2nd	3rd	1st	2nd	3rd					1st	2nd	3rd	1st	2nd	3rd	1st	2nd	3rd
		Time (min)	1.59319	53.8859	64.8447	58.2355	67.2981	64.406	64.6976	128.165	126.074	127.697			Time (min)	1.59319	5.40709	6.06695	5.50931	16.7914	16.2941	16.4483	43.711	47.8551	45.9005
			8.18814	49.8235	60.2677	54.9643	66.2177	63.255	64.5049	122.754	120.679	121.503				8.18814	5.24136	6.47393	5.36459	16.4108	15.4855	16.3689	42.7763	43.861	43.1925
			14.7829	48.4111	55.7515	51.9965	65.1628	63.1224	64.786	121.23	118.172	119.498				14.7829	5.43899	5.85505	5.50063	16.2457	15.4339	15.9427	41.865	42.9663	42.3936
			21.4552	47.3461	55.6382	52.6489	65.505	63.5541	64.6846	121.309	118.812	119.065				21.4552	4.06747	6.57001	6.66379	16.2152	15.2209	15.7426	41.1105	42.4238	42.2991
			28.0576	48.0139	57.5477	52.7844	66.6623	65.7646	65.6544	122.392	121.298	121.369				28.0576	5.81526	6.79484	6.09986	16.3776	15.0418	15.5085	39.2901	41.9114	40.7292
			34.6564	51.8391	61.6812	56.6158	70.9508	70.2319	69.6493	134.316	126.008	127.975				34.6564	5.9869	5.26607	5.78945	16.1292	15.1186	15.5999	38.6213	41.4783	40.6465
			41.257	53.9361	64.3019	58.2679	74.2148	74.9657	73.9976	138.976	129.471	133.946				41.257	8.95087	6.65139	7.38111	16.2637	14.9637	15.8567	38.8478	40.2978	39.0006
			47.8597	54.936	67.3072	60.6976	75.5723	75.879	74.9847	144.162	132.144	138.488				47.8597	7.5714	6.7626	6.9662	17.3836	14.685	13.9888	36.9256	40.9205	38.6198
			54.4645	56.0739	54.1457	56.0645	77.4198	76.1616	76.7893	147.345	132.065	139.645				54.4645	5.95486	4.67014	5.51956	15.9062	14.4736	14.4601	36.3146	40.3673	38.8111
			61.0701	56.6094	66.5776	60.6485	78.0849	78.2453	77.8632	139.971	126.388	138.006				61.0701	5.26648	6.05621	5.89046	14.8784	13.5516	13.892	35.6504	39.9218	37.7601

## Sheet: Figure 5
		±SEM									±SEM
		Figure 5a	Ki-67+ cells (%) at 48 h (placed on the indicated adhesion matrix-coated plates )								Figure 5b	Ki-67+ cells (%) at 48 h (placed on the indicated adhesion matrix-coated plates )
			NT	1X PLL	10X PLL	a-CD62L	IC1					NT	1X PLL	10X PLL	a-CD62L	IC1
		1st	1559	2936	18316	22737	17606				1st	15.3	18.2	51.8	52.7	53.3
		2nd	2150	3438	21458	21296	21223				2nd	12.8	14.7	44.4	48.1	46.5
		3rd	1990	4490	20668	17354	18495				3rd	10.4	11.7	49.9	42.1	41.5
		±SEM									±SEM							±SEM
		Figure 5c	OCR (mpmol/min)								Figure 5d	S-recovery TCRb+ MFI						Figure 5d	S-Recocery MFI ( 0 h or 72 h/-5 min x 100) %
			NT	1X PLL	10X PLL	a-CD62L	IC1				0 h	NT	1X PLL	10X PLL	a-CD62L	IC1		0 h	NT	1X PLL	10X PLL	a-CD62L	IC1
		1st	101.52	99.16	185.65	167.93	199.83				1st	n/a	2745	3394	2809	3048		1st	100	11.7912	14.579	12.0662	13.0928
		2nd	66.49	90.38	150.46	151.27	153.33				2nd	n/a	1987	2452	1930	1485		2nd	100	8.95368	11.049	8.69683	6.6916
		3rd	83.27	77.68	139.05	144.07	175.52				3rd	n/a	1639	3096	2378	2487		3rd	100	6.72383	12.701	9.7555	10.2027
			ECAR (mpH/min)								72 h	NT	1X PLL	10X PLL	a-CD62L	IC1		72 h	NT	1X PLL	10X PLL	a-CD62L	IC1
			NT	1X PLL	10X PLL	a-CD62L	IC1				1st	n/a	16394	35385	35926	35959		1st	100	70.421	151.997	154.321	154.463
		1st	24.89	25.53	49.69	48.32	51.38				2nd	n/a	18011	30179	27492	31741		2nd	100	81.1599	135.99	123.882	143.029
		2nd	19.25	22.91	40.73	44.18	47.96				3rd	n/a	16620	34322	34988	29908		3rd	100	68.1818	140.802	143.535	122.694
		3rd	22.39	22.14	42.73	40.95	47.15				-5 min	NT	1X PLL	10X PLL	a-CD62L	IC1
			OCR/ECAR								1st	23280
			NT	1X PLL	10X PLL	a-CD62L	IC1				2nd	22192
		1st	4.07875	3.88406	3.73616	3.47537	3.88926				3rd	24376
		2nd	3.45403	3.945	3.69408	3.42395	3.19704
		3rd	3.71907	3.50858	3.25415	3.51819	3.72259
		±SEM											±SEM
		Figure 5e (left)		PMS+ particles/mL depedent on PLL concentration									Figure 5h		TCRb-Fab Alexa488 MFI (+ conA)
			0	0.1	1	5	10	20	PLL Conc. (x)						NT	1X PLL	10X PLL	a-CD62L	IC1
		1st	1547	2808	3154	16005	21957	26045						1st	18882	19347	16387	17122	14296
		2nd	2471	2569	2956	14327	20649	21501						2nd	20337	20335	18312	16818	15467
		3rd	1834	2208	2678	13658	26251	23417						3rd	19925	18209	17238	16529	16714
													±SEM
		Figure 5e (right)		Ki-67+ cells (%)									Figure 5i		Ki-67+ cells (+ conA) (%)
			0	0.1	1	2	5	10	20	50	PLL Conc. (x)
		1st	17.1	18.5	19.7	25.4	34.5	52	51.1	54.1					NT	1X PLL	10X PLL	a-CD62L	IC1
		2nd	15.1	21.4	17.7	22.4	39.4	50.1	52.5	58.1				1st	1.34	37.19	61.8	71.72	68.45
		3rd	19.5	16.5	20.5	27.5	36.6	52.4	54.8	52.9				2nd	0.72	31.76	67.9	84.76	75.94
														3rd	0.45	34.03	55.2	76.69	62.24

## Sheet: Figure 6
		±SEM
		Figure 6		TCRb+ particles/mL
		NT	FN	IC1	VC	MHC only	MHC+IC	MHC+VC	MHC+FN	iAb
	1st	2164	2031	4221	7542	2134	20315	22314	2134	21642
	2nd	1324	2165	6342	6452	3067	16748	20251	1497	23141
	3rd	1675	2787	5321	4237	3597	18798	15798	1675	18978

## Sheet: Figure 7
		±SD											±SEM
		Figure 7a	Number of microvilli in SEM image (4 mm2)										Figure 7b	PMS+ particles/mL
		NT	DMSO	CK636	LatA	CyD	JPK	DYN	COL	CQ				DMSO	Lat A	CyD	JPK	CK636
	1	23	24	30	6	8	24	23	21	26			1st	1934	30764	22642	2347	2547
	2	32	23	19	5	7	22	21	27	19			2nd	2897	32145	19587	1658	2194
	3	35	25	27	4	4	23	15	25	21			3rd	2674	28987	24475	2498	2947
	4	20	17	17	2	8	29	36	32	23
	5	24	25	25	8	10	26	35	26	35
	6	23	27	27	7	5	40	39	16	19			±SEM
	7	21	24	20	4	12	18	31	16	36			Figure 7c	OCR (pmol/min)
	8	25	35	21	6	8	18	40	30	37				DMSO	sAb	Lat A	CyD	JPK	CK636
	9	30	19	29	3	4	34	23	27	24			1st	43.02	70.72	163.5	120.19	67.71	68.48
	10	36	24	20	5	8	30	29	26	25			2nd	55.63	77.59	188.86	151.5	73.94	74.57
	11	35	32	23	6	2	21	36	19	33			3rd	28.28	85.34	218.64	100.46	60.52	61.15
	12	31	28	35	2	9	30	29	37	24			±SEM
	13	33	19	27	11	4	29	30	19	35			Figure 7c	ECAR (mpH/min)
	14	20	29	18	8	3	37	29	19	20				DMSO	sAb	Lat A	CyD	JPK	CK636
	15	40	24	26	3	7	30	30	36	31			1st	3.17	33.33	96.23	51.42	25.83	28.36
	16	30	33	17	10	11	22	31	14	36			2nd	7.59	31.46	72.02	62.76	29.89	30.65
	17	28	18	34	9	10	28	28	29	30			3rd	6.23	29.75	60.37	47.84	24.79	26.19
	18	20	25	20	10	21	27	28	21	23			±SEM
	19	28	25	22	4	16	23	25	20	27			Figure 7c	OCR /ECAR
	20	21	30	34	10	8	35	33	16	34				DMSO	sAb	Lat A	CyD	JPK	CK636
	21	34	32	25	3	13	38	24	34	24			1st	13.571	2.12181	1.69905	2.33742	2.62137	2.41467
	22	34	27	29	10	12	29	26	29	27			2nd	7.32938	2.46631	2.62233	2.41396	2.47374	2.43295
	23	24	29	30	12	15	33	39	38	19			3rd	4.53933	2.86857	3.62167	2.09992	2.44131	2.33486
	24	16	23	28	8	17	23	35	34	26
	25	30	23	31	3	13	37	25	29	32			±SEM
	26	33	33	17	7	13	27	27	34	36			Figure 7d	PMS+ particles/mL
	27	26	33	26	4	14	29	35	33	27				NT	NT KO	IC WT	IC (KO)	sAb+IC1 (WT)	sAb+IC1 (KO)	sAb+Lat A (WT)	sAb+Lat A (KO)	SAB_10X_PLL (WT)	SAB_10X_PLL (KO)	SAB_CD62L (WT)	SAB_CD62L (KO)
	28	32	27	25	3	6	36	24	30	19			1st	4154	3154	9685	5854	20578	7351	29935	28977	26112	21786	22364	19683
	29	18	20	20	9	16	20	25	29	31			2nd	2798	3765	7958	4487	22487	8396	27842	28720	23645	19845	26745	22647
	30	22	20	25	12	9	35	24	35	28			3rd	4264	2634	11478	6547	24503	6987	28596	29349	19478	25187	18415	20398
	31	29	34	30	7	10	29	26	35	37
	32	16	26	26	9	16	36	26	20	17
	33	17	31	34	3	13	20	37	25	24
	34	34	27	21	5	14	19	29	34	29
	35	25	33	32	14	13	21	35	16	24
	36	20	23	24	11	5	21	40	31	20
	37	35	28	28	3	10	17	34	20	38
	38	21	31	19	8	7	32	25	23	37
	39	20	17	33	3	11	30	36	36	28
	40	19	33	19	5	20	39	31	15	32
	41	22	14	19	7	11	32	29	37	37
	42	32	25	26	3	12	30	34	22	25
	43	26	27	35	4	14	25	32	29	17
	44	26	28	25	6	4	31	14	28	18
	45	15	23	20	10	14	38	25	38	18
	46	35	35	17	6	11	27	21	33	35
	47	23	37	19	5	16	26	29	33	24
	48	16	24	30	7	3	28	25	16	32
	49	33	28	35	9	15	40	19	17	23
	50	21	25	18	6	10	33	21	22	20
	51	21	34	22	5	12	30	30	37

## Sheet: Figure 8
		±SD					±SEM							±SEM
		Figure 8a	Number of TISs/cell				Figure 8b	S-recovery TCRb+ MFI						Figure 8b	S-recovery TCRb+ MFI (iAb or sAb/NT x 100) (%)
			VPS4 scr	VPS4 si	n= 10			iAb 0 h	sAb 0 h	iAb 24 h	sAb 24 h	iAb 48 h	sAb 48 h		iAb 0 h	sAb 0 h	iAb 24 h	sAb 24 h	iAb 48 h	sAb 48 h
	1st	1	1299	588			1st	11365	19453	19369	23347	44881	34822	1st	43.688	74.779	74.4561	89.7478	172.526	133.859
		2	1392	490			2nd	8226	15278	20104	18424	39021	29624	2nd	33.5796	62.3668	82.0672	75.2092	159.289	120.929
		3	1286	642			3rd	6589	14115	17113	17892	38767	27857	3rd	25.6082	54.8581	66.5099	69.5375	150.668	108.267
		4	964	559			-5 min	NT						-5 min	NT
		5	1364	654			1st	26014						1st	1
		6	1311	505			2nd	24497						2nd	1
		7	1028	631			3rd	25730						3rd	1
		8	1335	489
		9	1177	472
		10	1387	657			±SEM							±SEM
			VPS4 scr	VPS4 si	n= 10		Figure 8c	Ki-67+ cells (%)						Figure 8d	CD69+CD25+ cells(%)
	2nd	1	1088	719				NT	VPS4 scr	VPS4 si				no activation				OVA-H-2Kb +IC1
		2	1373	723			1st	1.38	64.28	36.56					Naïve	VPS4 scr	VPS4 si	VPS4 sc	VPS4 si
		3	1207	717			2nd	0.76	49.75	23.45				1st	0.58	1.44	1.58	90.32	85.65
		4	1352	608			3rd	1.62	57.8	31.38				2nd	3.39	3.89	3.51	98.49	92.96
		5	1256	523										3rd	1.25	2.14	1.87	95.82	98.08
		6	1279	644
		7	1194	777			±SEM							±SEM
		8	1154	518			Figure 8e	TCRb+ particles/mL (on OVA-H-2Kb +IC1)						Figure 8g	CD69+CD25+ cells (%)
		9	1354	748				DMSO	DMSO	CK636	Lat A	JPK		no activation		OVA-H-2Kb +IC1
		10	1080	486			1st	2342	22485	18674	6450	10647			DMSO	DMSO	CK636	Lat A	JPK
			VPS4 scr	VPS4 si	n= 10		2nd	1895	23006	22367	7451	7301		1st	1.79	95.16	95.91	49.92	95.65
	3rd	1	1183	567			3rd	1478	17667	20987	8147	8945		2nd	2.12	98.71	98.02	53.72	98.46
		2	1340	508										3rd	2.23	96.53	97.37	65.2	97.49
		3	1209	566
		4	1161	575
		5	1389	585
		6	1362	467
		7	1347	565
		8	1187	457
		9	1208	451
		10	1262	563
		±SEM
		Figure 8e	TCRb+ particles/mL (x 10³)
			DMSO	Lat A	CyD	JPK	CK636
		1st	2342	22480	18674	6450	10647
		2nd	1987	23005	22367	7451	7301
		3rd	1478	17677	20987	8147	8945

## Sheet: Figure 10
	±SD
	Figure 10f	OCR (pmol/min) (Fig. 10F, Data presented)
	stimulation min	NT			sAb			iAb
		1st	2nd	3rd	1st	2nd	3rd	1st	2nd	3rd
	1.59054	21.6735	33.2807	26.5241	21.9692	27.0506	24.8739	22.3545	26.2284	24.2864
	8.18448	17.1789	29.6447	24.5734	17.1228	23.6714	20.5979	20.1657	23.1749	21.3293
	14.7783	13.7187	25.8223	18.9642	14.0696	21.4273	17.6652	17.0797	20.1361	18.5793
	21.4532	15.5139	8.95129	12.3215	25.8105	31.5304	23.7453	20.7602	25.2997	23.2971
	28.0567	14.0068	8.84465	11.8372	24.1159	30.7386	22.3513	18.5942	23.4318	21.2879
	34.655	13.3146	9.14438	11.4233	24.2633	32.1338	23.2453	18.4028	23.3613	20.9656
	41.2549	13.5786	8.39676	10.3924	23.9333	31.7849	22.7329	17.574	21.6619	19.5833
	47.8709	11.0305	7.89025	9.48791	23.5602	30.6658	22.3924	17.3871	20.8673	19.2775
	54.4975	10.9159	6.85099	8.75492	22.8634	29.9238	21.4831	16.2096	19.9266	18.3846
	61.1215	9.29036	6.04064	7.84673	21.7419	31.1455	21.5431	15.431	19.0257	17.3927
	67.5312	9.17738	5.12107	7.59841	22.4785	30.2908	21.5981	14.3459	17.7841	16.2068
	74.1735	7.99076	4.11015	6.76412	22.4821	24.9238	21.2959	13.7993	16.0113	14.8653
	80.8045	8.07919	4.08307	6.1998	24.2473	24.9015	20.0974	13.3583	16.1397	14.7674
	±SEM	b-oxdation related protiens expression check (FACS)
		stimulation for 3 h
	Figure 10g	ACADM			ACADVL			HADHA
		NT	+ iAb	+ sAb	NT	+ iAb	+ sAb	NT	+ iAb	+ sAb
	1st	5885	10249	51242	5061	20154	49181	5537	14987	49876
	2nd	5348	12675	45879	6548	25764	53945	5968	16597	41689
	3rd	6348	12087	54627	5367	19875	47347	6063	12687	52678

## Sheet: Sup_Fig1
	Sup_Fig. 1a	±SEM	Pre-staining of surface TCRb before stimulation (TCRb-MFI)
		NT (-iAb)	NT (+iAb)	CPZ (-iAb)	CPZ (+iAb)	MG132 (-iAb)	MG132 (+iAb)	CQ (-iAb)	CQ (+iAb)	PP2 (-iAb)	PP2 (+iAb)
	1st	4699	1774	4531	2162	4659	2107	4759	2351	4495	2215
	2nd	3881	2468	3788	1779	4245	2308	4001	1944	4338	2330
	3rd	4189	2133	3539	2283	4414	2197	4416	1819	4374	2295
		±SEM	Pre-staining of surface TCRb before stimulation (TCRb-MFI)
		NT (-sAb)	NT (+sAb)	CPZ (-sAb)	CPZ (+sAb)	MG132 (-sAb)	MG132 (+sAb)	CQ (-sAb)	CQ (+sAb)	PP2 (-sAb)	PP2 (+sAb)
	1st	4765	4805	4816	4580	4672	4799	4661	4632	4508	4552
	2nd	3832	4217	3913	4153	4428	4164	3908	3755	4373	4472
	3rd	4129	4397	3540	3823	4567	4289	3525	3343	4187	4381
	Sup_Fig. 1b	±SD	TCRb- intensity (Inside MFI / total)
			stimulated with iAb					stimulated with sAb
		NO.AC	NT	CPZ	MG132	CQ	PP2	NT	CPZ	MG132	CQ	PP2
	1	0.94	0.38	0.264	0.236	0.262	0.389	0.989	0.98	0.99	0.969	0.967
	2	0.99	0.37	0.342	0.458	0.566	0.391	0.984	0.97	0.995	0.997	0.99
	3	0.98	0.361	0.3956	0.48	0.306	0.364	0.968	0.99	0.968	0.986	0.996
	4	0.97	0.394	0.218	0.347	0.475	0.566	0.978	0.94	0.994	0.969	0.986
	5	0.97	0.366	0.283	0.399	0.361	0.357	0.999	0.95	0.972	0.977	0.996
	6	0.95	0.446	0.341	0.371	0.412	0.217	0.964	0.93	0.911	0.989	0.939
	7	0.94	0.458	0.448	0.296	0.462	0.489	0.91	0.98	0.956	0.968	0.947
	8	0.96	0.439	0.2176	0.385	0.306	0.488	0.987	0.99	0.94	0.983	0.985
	9	0.99	0.367	0.358	0.29	0.513	0.272	0.897	0.97	0.999	0.941	0.982
	10	0.98	0.35	0.36	0.199	0.187	0.255	0.954	0.96	0.98	0.968	0.976
	11	0.97	0.419	0.428	0.257	0.275	0.441	0.969	0.99	0.97	0.978	0.987
	12	0.95	0.408	0.388	0.567	0.248	0.536	0.979	0.98	0.975	0.997	0.978
	13	0.96	0.251	0.481	0.323	0.26	0.293	0.997	0.97	0.984	0.948	0.936
	14	0.99	0.423	0.211	0.352	0.333	0.28	0.963	0.99	0.996	0.976	0.948
	15	0.98	0.443	0.268	0.446	0.305	0.255	0.961	0.97	0.987	0.987	0.908
	16	0.99	0.346	0.146	0.23	0.357	0.494	0.978	0.99	0.994	0.982	0.983
	17	0.99	0.338	0.47	0.376	0.246	0.426	0.993	0.987	0.983	0.993	0.918
	18	0.94	0.335	0.198	0.282	0.456	0.169	0.977	0.918	0.995	0.979	0.997
	19	0.99	0.247	0.266	0.334	0.498	0.476	0.958	0.986	0.996	0.996	0.968
	20	0.99	0.315	0.246	0.234	0.426	0.499	0.939	0.992	0.989	0.985	0.985
	21	1.01	0.366	0.32	0.523	0.355	0.367	0.949	0.996	0.985	0.989	0.967
	22	0.99	0.267	0.396	0.317	0.258	0.234	0.989	0.932	0.983	0.964	0.984
	23	0.998	0.268	0.463	0.236	0.465	0.436	0.998	0.971	0.993	0.976	0.982
	24	0.95	0.416	0.358	0.274	0.343	0.448	0.991	0.968	0.979	0.957	0.942
	25	0.94	0.394	0.316	0.464	0.225	0.146	0.978	0.974	0.989	0.91	0.897
	26	0.98	0.278	0.184	0.277	0.213	0.211	0.958	0.879	0.971	0.937	0.957
	27	0.96	0.361	0.359	0.344	0.293	0.21	0.968	0.967	0.958	0.964	0.963
	28	0.97	0.327	0.374	0.282	0.406	0.453	0.988	0.999	0.99	0.938	0.978
	29	0.98	0.276	0.276	0.419	0.294	0.236	0.984	0.984	0.993	0.998	0.956
	30	0.99	0.296	0.401	0.261	0.32	0.238	0.996	0.971	0.998	0.977	0.966

[truncated: 13 more sheets: Sup_Fig2, Sup_Fig3, Sup_Fig4, Sup_Fig7, Sup_Fig8, Sup_Fig9, Sup_Fig10, Sup_Fig11, Sup_Fig12, Sup_Fig13, Fig.4a.Uncropped, Fig.8a. SFig.2.Uncropped, SFig.9a.Uncropped]
